# Supplementary material for: Exogenous Cannabinoids Impair Effort-Related Decision-Making via Affecting Neural Synchronization between the Anterior Cingulate Cortex and Nucleus Accumbens
Source: Brain Sci. 2023 Feb 27;13(3):413. doi: 10.3390/brainsci13030413 (PMC10046840; doi:10.3390/brainsci13030413)
Supplement: Supplementary file 1 [file brainsci-13-00413-s001.zip]

Archive with 1 entries (1 files):
- brainsci-2158957-supplementary.pdf
